# Supplementary material for: Hydroxylamine production by Alcaligenes faecalis challenges the paradigm of heterotrophic nitrification
Source: Sci Adv. 2024 Jun 7;10(23):eadl3587. doi: 10.1126/sciadv.adl3587 (PMC11160463; doi:10.1126/sciadv.adl3587)
Supplement: Supplementary file 2 — Table S1 [file sciadv.adl3587_table_s1.zip]

Archive with 1 entries (1 files):
- adl3587_table_s1.xlsx
