# Supplementary material for: Hydroxylamine production by Alcaligenes faecalis challenges the paradigm of heterotrophic nitrification
Source: Sci Adv. 2024 Jun 7;10(23):eadl3587. doi: 10.1126/sciadv.adl3587 (PMC11160463; doi:10.1126/sciadv.adl3587)
Supplement: Supplementary file 2 — Table S1 [file sciadv.adl3587_table_s1.zip › adl3587_table_s1.xlsx]

## Sheet: Table S1
Table S1. Log2-fold changes (LFC) of genes that showed significant differential gene expression (LFC > 1.5, FDR < 0.05) in any of the pairwise comparisons between conditions C/N 20, 8, and 4. Frame, begin, and end columns are relative to AFN_v2_0001. Gene and product columns are a combination of manual and automatic annotations using the MicroScope annotation platform (see methods).
Locus tag	Log2-fold change CN08 vs CN20	FDR CN08 vs CN20	Log2-fold change CN04 vs CN20	FDR CN04 vs CN20	Log2-fold change CN04 vs CN08	FDR CN04 vs CN08	Frame	Begin	End	Length (nt)	Gene	Product
AFN_v2_0557	8.5725	1.4981e-101	8.64882	7.43016e-104	0.076315	1	-1	594073	595401	1329	PODc	Shikimate transporter
AFN_v2_0558	8.47921	2.44043e-255	8.4372	2.81854e-252	-0.042001	1	-1	595441	596226	786	PODa	Putative pyruvic oxime dioxygenase
AFN_v2_0527	7.58562	0	7.603	0	0.0173854	1	1	567721	568263	543		Carboxymuconolactone decarboxylase
AFN_v2_0559	7.66796	0	7.02919	0	-0.638771	1	-3	596306	596884	579	PODd	protein of unknown function
AFN_v2_0560	7.66796	0	7.02919	0	-0.638771	1	-1	596599	598008	1410	PODd	N-acetyltransferase
AFN_v2_2834	6.78767	2.54678e-286	6.89597	3.30324e-298	0.108301	1	3	3006768	3007820	1053	dnfB	conserved protein of unknown function
AFN_v2_3470	6.33238	1.30737e-160	6.66783	8.60793e-184	0.335451	1	-3	3712334	3713197	864	ydeK	Uncharacterized transporter YdeK
AFN_v2_2833	6.67119	1.11446e-234	6.6284	8.29543e-231	-0.0427969	1	1	3005818	3006771	954	dnfA	Diiron oxygenase
AFN_v2_2087	6.49571	0	6.52586	0	0.030157	1	-1	2225680	2226210	531		TlpA family protein disulfide reductase
AFN_v2_2829	6.45595	0	6.52228	0	0.0663307	1	-1	2999770	3001059	1290	dnfT1	serine hydroxymethyltransferase
AFN_v2_0556	6.3649	2.10767e-69	6.45074	6.40377e-72	0.085839	1	-3	593468	594076	609	PODb	2-hydroxychromene-2-carboxylate isomerase
AFN_v2_2086	6.423	2.27233e-272	6.40069	5.20951e-270	-0.0223084	1	-1	2225392	2225655	264		DUF2024 family protein
AFN_v2_1662	6.09435	0	6.00147	0	-0.0928863	1	-2	1798653	1798922	270		Cytoplasmic protein
AFN_v2_1317	5.39511	4.97628e-93	5.72126	1.63189e-109	0.326152	1	-2	1434066	1434566	501		TRAP transporter small permease subunit
AFN_v2_0944	5.84028	0	5.60339	0	-0.236891	1	-2	1018017	1019261	1245	benE	Benzoate membrane transport protein
AFN_v2_2635	5.15439	3.82966e-79	5.56139	8.48891e-98	0.406999	1	3	2783283	2783975	693		ATP-binding cassette domain-containing protein
AFN_v2_1081	4.15778	5.17027e-48	5.49676	2.6769e-109	1.33898	1	2	1179368	1179826	459		DUF1641 domain-containing protein
AFN_v2_1921	5.38025	1.19782e-97	5.38708	4.65184e-98	0.00683175	1	3	2050443	2051564	1122	livJ	branched chain amino acid/phenylalanine ABC transporter periplasmic binding protein
AFN_v2_1663	5.61575	0	5.27883	0	-0.336915	1	-3	1798919	1799722	804	ylmE	Pyridoxal phosphate homeostasis protein
AFN_v2_0057	5.25493	3.86891e-96	5.26567	9.37773e-97	0.0107385	1	-1	59455	60432	978		putative tricarboxylic transport membrane protein
AFN_v2_1080	3.83162	5.2496e-53	5.16005	9.23552e-131	1.32843	1	3	1178163	1179353	1191		sulfide:quinone oxidoreductase
AFN_v2_2697	4.5333	2.52761e-79	5.06804	9.64147e-110	0.534739	1	3	2856822	2857232	411		EF-hand domain-containing protein
AFN_v2_0327	4.97956	2.52153e-34	4.88718	1.66993e-32	-0.0923771	1	-2	354240	355322	1083		opine dehydrogenase
AFN_v2_2377	3.34319	0.000638589	4.81257	3.53705e-12	1.46938	1	-3	2522909	2524216	1308	aceA	isocitrate lyase
AFN_v2_0248	4.62057	3.55688e-23	4.68568	3.90547e-24	0.0651141	1	1	268480	269799	1320		ABC transporter permease
AFN_v2_0649	4.554	1.68443e-99	4.60066	1.13841e-102	0.0466556	1	2	692717	693886	1170		branched-chain amino acid transport system substrate-binding protein
AFN_v2_0242	4.9918	6.14487e-97	4.50096	1.28949e-71	-0.490838	1	1	261748	262716	969		putative tricarboxylic transport membrane protein
AFN_v2_1316	4.15553	1.61025e-38	4.3789	2.88253e-45	0.223368	1	-3	1432754	1434076	1323		C4-dicarboxylate transporter, DctM subunit
AFN_v2_3428	5.43019	1.53644e-210	4.3714	1.32205e-111	-1.05879	1	-1	3651727	3652698	972	PODh2c	conserved exported protein of unknown function
AFN_v2_2835	4.19353	1.81048e-98	4.36547	1.77233e-111	0.171946	1	2	3007853	3008575	723	dnfC	Glutamine amidotransferase
AFN_v2_1178	2.98988	8.87061e-14	4.35733	2.51361e-50	1.36745	1	3	1290552	1291607	1056		putative sulfate exporter family transporter
AFN_v2_3427	5.1509	4.61794e-185	4.35488	3.5763e-112	-0.796021	1	-2	3651105	3651716	612	PODh2b	Glutathione S-transferase family protein
AFN_v2_1315	4.25247	1.77319e-43	4.29479	8.11964e-45	0.0423188	1	-3	1431638	1432735	1098		TRAP-type transport system periplasmic protein
AFN_v2_1416	4.0358	3.51985e-81	4.14953	9.73374e-89	0.113735	1	-3	1537757	1538068	312		DUF3892 domain-containing protein
AFN_v2_2007	2.32823	6.63442e-13	4.08336	1.27273e-125	1.75513	1	-1	2139262	2140479	1218		Class A beta-lactamase-related serine hydrolase
AFN_v2_3656	3.57893	0.00220036	4.07287	4.08174e-05	0.493942	1	-2	3896766	3898283	1518		Transporter
AFN_v2_3202	3.96734	9.78373e-67	4.05141	2.05851e-71	0.084074	1	-1	3414229	3415245	1017	yhdW	putative amino-acid ABC transporter-binding protein YhdW
AFN_v2_2444	2.75087	0.00234628	4.05138	2.40176e-13	1.30051	1	-2	2587959	2588576	618	lysE	Lysine exporter LysE
AFN_v2_0232	4.08498	3.11174e-59	4.05027	1.04292e-57	-0.0347075	1	2	250232	251245	1014		TAXI family TRAP transporter solute-binding subunit
AFN_v2_1676	4.25974	7.52811e-205	4.02995	4.57528e-172	-0.229796	1	3	1815378	1816199	822		TLDc domain-containing protein
AFN_v2_1380	3.90658	1.90771e-41	4.02608	1.18367e-45	0.119498	1	-3	1500611	1501597	987		AraC family transcriptional regulator
AFN_v2_1422	2.79796	4.84447e-08	3.90379	4.57218e-27	1.10583	1	1	1543054	1544277	1224	metC	putative cystathionine beta-lyase
AFN_v2_2832	4.09555	4.98409e-107	3.86333	8.3566e-89	-0.232215	1	-2	3003858	3005153	1296	dnfT3	serine hydroxymethyltransferase
AFN_v2_0249	3.98015	2.95024e-31	3.83313	1.24454e-27	-0.14702	1	3	269850	270683	834	livF	branched chain amino acid/phenylalanine ABC transporter ATP binding subunit LivF
AFN_v2_1024	3.95318	2.01394e-11	3.82339	2.77831e-10	-0.129794	1	-2	1108947	1109579	633		TRAP transporter small permease subunit
AFN_v2_0144	3.17817	2.97875e-21	3.69691	8.75643e-37	0.518736	1	-1	153040	153561	522		TRAP-type transport system small permease protein
AFN_v2_3426	4.25752	3.43003e-255	3.68341	3.39861e-159	-0.574111	1	-2	3650292	3651074	783	PODh2a	Aldolase
AFN_v2_0246	3.74872	2.98997e-26	3.67891	1.19276e-24	-0.0698004	1	2	266387	267316	930		branched-chain amino acid transport system permease protein
AFN_v2_0970	3.16265	4.84271e-13	3.65053	7.43258e-22	0.487877	1	-2	1050714	1052123	1410		short-chain fatty acids transporter
AFN_v2_0048	3.58633	6.16473e-44	3.64028	3.00153e-46	0.0539504	1	-3	49247	49975	729		HTH gntR-type domain-containing protein
AFN_v2_3655	3.39877	0.0189973	3.62582	0.00459246	0.227054	1	-1	3895288	3896760	1473		Gamma-glutamyltransferase
AFN_v2_1057	3.28871	1.38922e-09	3.58182	3.56168e-13	0.293106	1	2	1151648	1151935	288		ethanolamine utilization protein EutQ
AFN_v2_1457	3.2033	1.66375e-23	3.57406	1.12684e-34	0.370759	1	-3	1576667	1576912	246		cold shock protein
AFN_v2_1333	2.87306	6.51345e-08	3.57261	5.70478e-18	0.699546	1	-2	1453311	1454672	1362		MatC_N domain-containing protein
AFN_v2_0451	4.13759	6.89386e-09	3.5633	1.81474e-05	-0.574293	1	-1	484456	484836	381		Cupin domain-containing protein
AFN_v2_1165	3.60116	3.35378e-46	3.54982	5.18286e-44	-0.0513421	1	2	1276988	1278091	1104		AraC family transcriptional regulator
AFN_v2_2929	3.79083	1.97104e-47	3.51219	1.26307e-36	-0.27864	1	1	3109639	3111144	1506		Uncharacterized 52.8 kDa protein in TAR-I ttuC' 3'region
AFN_v2_1043	4.05594	1.42394e-105	3.51102	3.74638e-65	-0.544923	1	2	1129943	1131706	1764		L-lactate permease
AFN_v2_1842	3.41697	2.66966e-18	3.50208	5.6487e-20	0.0851142	1	1	1961854	1962927	1074		Membrane protein YkvI
AFN_v2_1025	3.60012	3.4958e-14	3.48312	9.91484e-13	-0.116997	1	-2	1109715	1110881	1167		Extracytoplasmic solute receptor protein
AFN_v2_0244	3.61437	5.7443e-33	3.434	1.39684e-27	-0.18037	1	1	263608	265575	1968		Long-chain fatty acid--CoA ligase
AFN_v2_3573	3.38287	1.01555e-32	3.36564	4.18834e-32	-0.0172305	1	-2	3812187	3814004	1818		putative flavoprotein involved in K+ transport
AFN_v2_0325	3.42638	2.63376e-20	3.3645	4.72064e-19	-0.0618816	1	-3	352175	353227	1053		NitT/TauT family transport system substrate-binding protein
AFN_v2_3723	3.18869	1.41179e-18	3.33899	5.61892e-22	0.150302	1	1	3976753	3978078	1326		long-chain fatty acid transport protein
AFN_v2_3041	3.82206	3.98655e-12	3.3002	2.54276e-07	-0.521864	1	-3	3237551	3238330	780		Uncharacterized ABC transporter ATP-binding protein MJ0412
AFN_v2_2547	4.39698	1.18716e-49	3.29836	4.36512e-19	-1.09862	1	1	2688895	2690313	1419		MFS transporter
AFN_v2_0611	4.06951	2.05229e-44	3.29746	9.47256e-22	-0.772051	1	-1	656818	658491	1674		3-(3-hydroxy-phenyl)propionate hydroxylase
AFN_v2_0245	3.44234	1.15327e-19	3.2695	2.1694e-16	-0.172843	1	3	265572	266375	804		branched-chain amino acid transport system ATP-binding protein
AFN_v2_3688	3.14199	6.09686e-58	3.23606	7.05644e-65	0.0940738	1	-1	3935596	3936570	975		AraC family transcriptional regulator, ethanolamine operon transcriptional activator
AFN_v2_0142	3.21359	2.3007e-20	3.22434	1.26585e-20	0.0107452	1	-3	150671	151696	1026		TRAP-type transport system periplasmic protein
AFN_v2_2716	2.68145	1.17549e-14	3.21163	1.82261e-30	0.530184	1	-2	2875779	2876147	369		Cytochrome
AFN_v2_0247	3.29592	2.16107e-21	3.15641	2.92255e-18	-0.139504	1	2	267329	268393	1065		branched-chain amino acid transport system permease protein
AFN_v2_0653	3.70243	1.92184e-44	3.15072	5.52901e-25	-0.551716	1	1	696604	697308	705	livF	branched chain amino acid/phenylalanine ABC transporter ATP binding subunit LivF
AFN_v2_1677	3.24161	5.9171e-59	3.14996	6.19834e-53	-0.0916494	1	-2	1816281	1816913	633		Adenylosuccinate synthase
AFN_v2_2735	2.41344	7.50039e-05	3.14796	2.03382e-15	0.734523	1	-3	2893844	2894029	186		pilus assembly protein Flp/PilA
AFN_v2_0549	3.1299	8.93682e-33	3.14096	3.45188e-33	0.0110623	1	2	586688	587635	948		AraC family transcriptional regulator, positive regulator of tynA and feaB
AFN_v2_3574	3.92306	1.2018e-50	3.12651	6.22359e-23	-0.796551	1	-3	3814163	3816118	1956	acoR	Acetoin catabolism regulatory protein
AFN_v2_0233	3.28195	3.70801e-56	3.12178	1.60057e-46	-0.160169	1	2	251426	254080	2655		DUF3394 domain-containing protein
AFN_v2_2495	2.17023	0.00041783	3.11922	9.76989e-23	0.948986	1	-3	2638724	2640811	2088	cstA	carbon starvation protein A
AFN_v2_0064	3.17846	4.96349e-28	3.08585	5.01575e-25	-0.0926128	1	2	66953	67936	984		putative tricarboxylic transport membrane protein
AFN_v2_2717	2.74141	5.49212e-20	3.05804	2.70591e-31	0.316636	1	-1	2876164	2876520	357		Cytochrome C
AFN_v2_3200	3.23151	9.02182e-40	3.05735	3.50376e-32	-0.174157	1	-3	3411848	3412942	1095	yhdY	putative ABC transporter membrane subunit YhdY
AFN_v2_3798	2.93938	3.60401e-08	3.04452	1.81617e-09	0.105136	1	1	4057717	4058847	1131		branched-chain amino acid transport system substrate-binding protein
AFN_v2_0326	3.103	8.24434e-12	3.03619	6.77648e-11	-0.0668077	1	-1	353224	354240	1017		3-hydroxybutyryl-CoA dehydrogenase
AFN_v2_0204	2.57993	1.11171e-12	3.03252	3.15157e-25	0.452587	1	3	222303	223271	969		TRAP-type transport system periplasmic protein
AFN_v2_1023	3.19716	4.04559e-15	3.02415	2.68623e-12	-0.173011	1	-1	1107028	1108950	1923		TRAP transporter large permease subunit
AFN_v2_3593	2.77542	5.74688e-37	3.02275	1.32768e-52	0.247326	1	1	3834988	3835863	876	ctaE	Cytochrome c oxidase polypeptide III
AFN_v2_3040	3.53104	8.2019e-13	3.02263	3.29098e-07	-0.508419	1	-1	3236797	3237558	762		NitT/TauT family transport system permease protein
AFN_v2_0324	3.06756	3.50751e-07	3.01785	8.74093e-07	-0.0497142	1	-2	351414	352178	765		Uncharacterized ABC transporter ATP-binding protein MJ0412
AFN_v2_0652	3.61907	1.25048e-44	3.00467	1.62526e-22	-0.614404	1	3	695790	696611	822		branched-chain amino acid transport system ATP-binding protein
AFN_v2_0500	3.1851	9.06162e-29	2.99717	1.02547e-22	-0.187929	1	-2	541200	541673	474		putative tricarboxylic transport membrane protein
AFN_v2_1923	3.18031	1.5225e-24	2.98284	3.57708e-19	-0.197473	1	1	2052598	2053821	1224	livM	branched chain amino acid/phenylalanine ABC transporter membrane subunit LivM
AFN_v2_3726	2.98651	9.78632e-14	2.97161	1.66888e-13	-0.0148955	1	1	3979222	3980886	1665	fadD	long-chain-fatty-acid--CoA ligase
AFN_v2_0203	2.62516	2.60747e-12	2.96226	1.35516e-20	0.337095	1	2	221567	222265	699		ABM domain-containing protein
AFN_v2_0728	3.13536	1.95877e-43	2.95359	2.71105e-34	-0.181768	1	-2	770850	772229	1380		MFS transporter, MHS family, proline/betaine transporter
AFN_v2_3201	3.0199	2.97921e-27	2.95231	6.77457e-25	-0.0675941	1	-3	3412943	3414130	1188	yhdX	putative ABC transporter membrane subunit YhdX
AFN_v2_2734	2.37336	3.2332e-07	2.93751	4.02209e-19	0.56415	1	-3	2893274	2893777	504		prepilin peptidase CpaA
AFN_v2_0205	2.64495	4.95123e-17	2.93749	9.92353e-27	0.292535	1	3	223287	223778	492		TRAP transporter small permease
AFN_v2_1059	2.69302	2.70061e-06	2.93386	4.56794e-09	0.240843	1	1	1153306	1154298	993		TRAP-type transport system periplasmic protein
AFN_v2_1922	3.38466	1.66536e-26	2.9256	2.50984e-15	-0.459068	1	2	2051669	2052598	930	livH	branched chain amino acid/phenylalanine ABC transporter membrane subunit LivH
AFN_v2_2494	2.13051	0.0113465	2.90438	9.64303e-13	0.773867	1	-1	2638492	2638722	231	ybdD	conserved protein of unknown function ybdD
AFN_v2_3724	2.84189	2.8104e-09	2.89226	5.37682e-10	0.0503772	1	1	3978088	3978606	519		DUF4442 domain-containing protein
AFN_v2_0355	3.32231	4.08928e-15	2.88836	8.9896e-09	-0.433954	1	-2	385014	386027	1014		NitT/TauT family transport system substrate-binding protein
AFN_v2_1066	3.00143	6.43431e-34	2.88833	5.16731e-29	-0.113099	1	2	1159859	1161490	1632	phaC	Poly(3-hydroxyalkanoate) polymerase subunit PhaC
AFN_v2_0651	3.45175	1.4601e-34	2.88695	1.52161e-17	-0.564797	1	1	694831	695793	963		branched-chain amino acid transport system permease protein
AFN_v2_3590	2.40266	5.11888e-11	2.86874	6.70781e-25	0.466081	1	2	3832973	3834580	1608	ctaD	Cytochrome c oxidase subunit 1
AFN_v2_0006	2.83749	4.56153e-20	2.85298	1.36499e-20	0.0154951	1	2	7103	7585	483	dctQ	TRAP transporter small permease
AFN_v2_1841	2.9158	5.00515e-18	2.85162	1.72293e-16	-0.0641818	1	2	1960688	1961818	1131	dauA	FAD-dependent catabolic D-arginine dehydrogenase DauA
AFN_v2_3790	2.35979	2.59201e-05	2.84387	9.64303e-13	0.484083	1	-2	4048938	4049327	390		Lipoprotein
AFN_v2_1925	2.89996	1.34905e-18	2.84094	3.97234e-17	-0.0590185	1	3	2054583	2055284	702	livF	branched chain amino acid/phenylalanine ABC transporter ATP binding subunit LivF
AFN_v2_0858	2.89074	8.87328e-09	2.83876	3.46587e-08	-0.0519866	1	-1	926605	927126	522		TRAP transporter small permease
AFN_v2_1924	2.83559	6.01484e-17	2.83146	7.08948e-17	-0.00413421	1	3	2053818	2054582	765	livG	branched chain amino acid/phenylalanine ABC transporter ATP binding subunit LivG
AFN_v2_3797	2.72469	2.54515e-35	2.82862	1.38115e-41	0.103929	1	3	4056120	4057091	972		putative tricarboxylic transport membrane protein
AFN_v2_0459	2.96373	2.24934e-20	2.80907	2.14524e-16	-0.154663	1	-3	493130	494128	999		AraC family transcriptional regulator
AFN_v2_3199	2.8239	6.80506e-27	2.80591	3.74168e-26	-0.0179961	1	-3	3411050	3411787	738	yhdZ	putative ABC transporter ATP-binding subunit YhdZ
AFN_v2_1017	2.53958	1.34854e-11	2.80256	4.88057e-18	0.262976	1	-2	1098792	1100669	1878		sigma-54 dependent transcriptional regulator, acetoin dehydrogenase operon transcriptional activator AcoR
AFN_v2_2151	2.88965	3.56192e-42	2.80044	6.59597e-37	-0.0892065	1	3	2287515	2288204	690	qseB	DNA-binding transcriptional activator QseB
AFN_v2_0612	3.50095	4.08911e-32	2.78804	1.87597e-13	-0.712907	1	-1	658516	659472	957		cyclase
AFN_v2_2836	2.87122	4.06834e-16	2.78598	3.00703e-14	-0.0852334	1	1	3008572	3009438	867	dnfD	Pyridoxine/pyridoxal/pyridoxamine kinase
AFN_v2_0298	2.38598	6.95574e-07	2.7795	4.45002e-14	0.393522	1	1	320377	322179	1803		GGDEF domain-containing protein
AFN_v2_0143	2.95972	1.06195e-20	2.75277	2.3961e-15	-0.206947	1	-3	151742	153043	1302		C4-dicarboxylate transporter, DctM subunit
AFN_v2_3725	2.74922	1.44646e-05	2.73259	1.86155e-05	-0.0166319	1	2	3978626	3979198	573		Lipoprotein transmembrane
AFN_v2_2830	2.95523	1.0471e-30	2.73156	4.60823e-22	-0.223664	1	-3	3001133	3002215	1083	dnfT2	Phosphoserine aminotransferase
AFN_v2_0745	2.75443	2.2915e-18	2.72929	1.11302e-17	-0.0251395	1	3	791136	791894	759	tsaC	4-formylbenzenesulfonate dehydrogenase TsaC1/TsaC2
AFN_v2_0214	2.24107	3.60843e-11	2.72773	3.44601e-30	0.486665	1	1	230875	231849	975		Solute-binding protein Bpro_4736
AFN_v2_3031	2.86941	1.90537e-09	2.72309	1.28637e-07	-0.14632	1	-1	3223339	3224271	933	rnz	Ribonuclease Z
AFN_v2_0250	2.95278	8.98206e-12	2.69295	4.81733e-08	-0.259837	1	2	270845	272125	1281		phenylacetate-CoA ligase
AFN_v2_1060	2.69852	0.000244387	2.67502	0.000322645	-0.0234982	1	3	1154319	1154825	507		TRAP transporter small permease
AFN_v2_0047	3.01916	9.14248e-15	2.64959	1.6477e-08	-0.369579	1	-1	48229	49197	969		putative tricarboxylic transport membrane protein
AFN_v2_0683	3.18774	9.84901e-41	2.63809	1.08223e-18	-0.549659	1	2	724037	725362	1326	dctM	C4-dicarboxylate TRAP transporter large permease protein DctM
AFN_v2_1456	2.17733	2.27702e-06	2.63736	1.77028e-17	0.460032	1	-1	1576150	1576620	471		DUF192 domain-containing protein
AFN_v2_1389	2.79386	1.19528e-17	2.62297	2.29271e-13	-0.170892	1	2	1513520	1514818	1299		MFS transporter, MHS family, proline/betaine transporter
AFN_v2_3589	2.2342	2.90499e-07	2.61136	2.53755e-16	0.377166	1	2	3831737	3832897	1161	ctaC	Cytochrome c oxidase polypeptide II
AFN_v2_2036	2.76955	0.00017436	2.60165	0.00191306	-0.167903	1	-1	2172025	2173032	1008		Alpha/beta fold hydrolase
AFN_v2_0650	3.16302	2.89319e-32	2.59783	3.35057e-14	-0.565188	1	1	693907	694827	921		branched-chain amino acid transport system permease protein
AFN_v2_3598	2.30432	1.61223e-09	2.57372	8.71136e-17	0.269401	1	1	3838573	3839466	894	ctaB	Protoheme IX farnesyltransferase
AFN_v2_2178	2.83035	2.90588e-10	2.55824	1.42209e-06	-0.27211	1	1	2322643	2323074	432		Anti-Sigm factor, ChrR
AFN_v2_3469	2.32448	6.30959e-15	2.53109	2.2421e-23	0.206611	1	3	3710628	3712118	1491	uacT	Uric acid transporter UacT
AFN_v2_0859	2.64741	5.1666e-09	2.523	3.08912e-07	-0.124412	1	-2	927153	928211	1059		TRAP-type transport system periplasmic protein
AFN_v2_2360	2.60905	4.1413e-08	2.50307	1.04326e-06	-0.105985	1	-3	2500424	2501947	1524		peptide/nickel transport system substrate-binding protein
AFN_v2_2493	2.24256	7.415e-07	2.49931	3.15807e-12	0.256753	1	-3	2636912	2638003	1092	aroG	3-deoxy-7-phosphoheptulonate synthase, Phe-sensitive
AFN_v2_0077	2.40353	9.13338e-10	2.47483	2.26065e-11	0.0712967	1	1	82957	84291	1335		Oxidoreductase
AFN_v2_0147	2.38404	8.27906e-14	2.46109	2.50549e-16	0.0770508	1	1	156613	157593	981		Solute-binding protein Veis_3954
AFN_v2_1669	2.49842	1.18948e-25	2.45292	2.2421e-23	-0.0455022	1	-1	1806499	1807860	1362	dadA	D-amino acid dehydrogenase 3
AFN_v2_2590	2.61387	5.32872e-24	2.44921	1.61919e-17	-0.164656	1	-3	2737115	2738608	1494	mmsA	Methylmalonate-semialdehyde dehydrogenase [acylating]
AFN_v2_3591	2.05913	0.00296994	2.44518	3.99858e-09	0.386049	1	1	3834598	3834708	111		Membrane protein
AFN_v2_1884	2.28693	2.16883e-18	2.44515	2.21918e-26	0.15822	1	2	2010986	2011435	450		HSP20 family protein
AFN_v2_0046	3.01718	1.47331e-12	2.43483	7.13311e-05	-0.582346	1	-3	47456	48232	777		Arylmalonate decarboxylase
AFN_v2_0501	2.62008	4.1193e-20	2.43375	4.24883e-14	-0.186337	1	-1	541693	542652	960		putative tricarboxylic transport membrane protein
AFN_v2_0815	2.30559	2.05037e-13	2.42199	1.66128e-17	0.116399	1	3	877752	878510	759	glnH	L-glutamine ABC transporter periplasmic binding protein
AFN_v2_0851	2.70863	1.71738e-17	2.39516	9.42194e-10	-0.313471	1	1	917488	918483	996		putative tricarboxylic transport membrane protein
AFN_v2_3012	2.82721	7.46356e-28	2.38939	1.07691e-12	-0.437815	1	-2	3197622	3198674	1053	nicX	2,5-dihydroxypyridine 5,6-dioxygenase
AFN_v2_1058	2.08894	0.0236475	2.37717	3.88157e-05	0.288234	1	1	1151932	1153257	1326		gamma-glutamylputrescine oxidase
AFN_v2_0149	2.26957	2.21106e-12	2.3705	8.00488e-16	0.100927	1	2	158186	159463	1278	dctM	C4-dicarboxylate TRAP transporter large permease protein DctM
AFN_v2_0686	2.19875	3.18237e-12	2.36997	7.82729e-19	0.171215	1	-1	728017	729036	1020		basic membrane protein A and related proteins
AFN_v2_0206	2.12485	1.24492e-07	2.36209	2.56151e-14	0.23724	1	1	223771	225066	1296		C4-dicarboxylate transporter, DctM subunit
AFN_v2_0475	2.26849	1.48604e-05	2.35869	5.96725e-07	0.0902091	1	-1	512041	513018	978		putative tricarboxylic transport membrane protein
AFN_v2_0148	2.44438	1.02315e-17	2.35043	1.89136e-14	-0.0939457	1	1	157606	158103	498		TRAP-type transport system small permease protein
AFN_v2_0087	2.87705	0.000240906	2.34547	0.101528	-0.531584	1	3	94653	95549	897		Protein involved in meta-pathway of phenol degradation
AFN_v2_1329	2.72599	6.37856e-23	2.33479	9.09695e-11	-0.391197	1	-1	1448821	1449519	699	aqpZ	water channel AqpZ
AFN_v2_3716	2.85101	1.13947e-45	2.32874	2.09887e-17	-0.522266	1	-1	3966292	3967830	1539		outer membrane protein, adhesin transport system
AFN_v2_0078	2.43991	3.13977e-09	2.32471	3.37345e-07	-0.115198	1	3	84294	84776	483		p-cumate 2,3-dioxygenase subunit beta
AFN_v2_3319	2.45804	1.70316e-20	2.32345	2.95388e-15	-0.134598	1	2	3542339	3543268	930		AraC family transcriptional regulator, positive regulator of tynA and feaB
AFN_v2_0357	2.58728	9.14313e-11	2.31731	3.32956e-06	-0.269967	1	2	387332	388276	945		polar amino acid transport system substrate-binding protein
AFN_v2_2113	2.48755	2.37237e-15	2.31155	1.85007e-10	-0.176002	1	1	2250829	2251260	432		Carboxymuconolactone decarboxylase family protein
AFN_v2_0477	2.19146	1.5111e-06	2.30102	9.58252e-09	0.109567	1	2	513737	514738	1002		naphthalene 1,2-dioxygenase ferredoxin reductase component
AFN_v2_0216	2.04432	0.00390729	2.29738	1.43681e-06	0.253052	1	3	232506	233828	1323		C4-dicarboxylate transporter, DctM subunit
AFN_v2_2549	3.54751	4.42207e-29	2.28844	0.000175042	-1.25907	1	1	2691058	2692383	1326	nicT	putative metabolite transport protein NicT
AFN_v2_2153	2.69105	5.60554e-21	2.28153	3.45527e-09	-0.40952	1	2	2289677	2291350	1674		MFS transporter
AFN_v2_0323	2.61761	6.2614e-06	2.27836	0.00590438	-0.339247	1	-1	350632	351417	786		NitT/TauT family transport system permease protein
AFN_v2_0910	2.46734	3.69779e-09	2.27544	5.24358e-06	-0.191897	1	-2	983115	984740	1626		AMP-dependent synthetase
AFN_v2_2730	2.07422	0.00263145	2.27456	6.52938e-06	0.20034	1	-3	2889896	2891230	1335		pilus assembly protein CpaC
AFN_v2_2275	2.45112	2.61756e-08	2.27013	1.49603e-05	-0.180987	1	1	2403700	2404500	801		polar amino acid transport system substrate-binding protein
AFN_v2_0450	2.564	0.000173429	2.26811	0.0206648	-0.295893	1	-2	483399	484397	999		putative tricarboxylic transport membrane protein
AFN_v2_2359	2.77019	1.19091e-05	2.26802	0.0404402	-0.502178	1	-1	2499328	2500341	1014		peptide/nickel transport system permease protein
AFN_v2_3592	1.9317	0.00502571	2.24998	9.09471e-09	0.318278	1	2	3834713	3834937	225		DUF2970 domain-containing protein
AFN_v2_3042	2.8801	3.78451e-07	2.24683	0.0347912	-0.633272	1	-1	3238330	3239349	1020		NitT/TauT family transport system substrate-binding protein
AFN_v2_2640	2.01946	0.00844665	2.24229	1.43186e-05	0.222827	1	-2	2788617	2789786	1170		branched-chain amino acid transport system substrate-binding protein
AFN_v2_3046	2.18138	0.00153347	2.22753	0.000472948	0.0461522	1	-3	3243845	3244942	1098	takP	Alpha-keto acid-binding periplasmic protein TakP
AFN_v2_0322	2.40377	0.00032297	2.22695	0.00847144	-0.176819	1	-2	349815	350627	813		NitT/TauT family transport system permease protein
AFN_v2_0207	2.07801	3.15898e-06	2.22533	1.05859e-09	0.147324	1	1	225079	225903	825		Peptidylglycine monooxygenase
AFN_v2_2840	2.59952	5.69319e-07	2.18562	0.00817119	-0.413906	1	3	3012270	3013343	1074		membrane fusion protein, multidrug efflux system
AFN_v2_3597	2.00088	6.96118e-06	2.16246	3.88905e-10	0.161584	1	3	3837561	3838634	1074		cytochrome c oxidase assembly protein subunit 15
AFN_v2_2044	2.31445	1.26187e-12	2.16206	1.80129e-08	-0.152398	1	-2	2182467	2183435	969		putative ABC transport system substrate-binding protein
AFN_v2_0088	2.87928	1.15466e-07	2.13304	0.103578	-0.746242	1	1	95572	96354	783		SDR family oxidoreductase
AFN_v2_0499	2.20748	2.07839e-10	2.13151	2.2218e-08	-0.0759649	1	-1	539719	541200	1482		Uncharacterized 52.8 kDa protein in TAR-I ttuC' 3'region
AFN_v2_0076	2.20365	3.52229e-06	2.12916	5.20402e-05	-0.0744899	1	2	81965	82933	969		Oxidoreductase
AFN_v2_0007	2.16314	4.12752e-07	2.11501	3.50172e-06	-0.0481329	1	1	7585	8874	1290		C4-dicarboxylate transporter, DctM subunit
AFN_v2_3594	1.77842	0.0433459	2.11181	1.40251e-09	0.333392	1	-2	3835908	3836114	207		Twin transmembrane helix small protein
AFN_v2_0476	2.028	0.00821642	2.11049	0.000945001	0.0824869	1	1	513121	513642	522		MarR family transcriptional regulator
AFN_v2_1390	2.36117	2.03064e-14	2.10483	3.28734e-07	-0.25634	1	2	1514834	1515949	1116		Aminotransferase class V-fold PLP-dependent enzyme
AFN_v2_0008	2.22161	1.81441e-12	2.0792	3.7215e-08	-0.142415	1	1	8914	9948	1035		TRAP-type transport system periplasmic protein
AFN_v2_0857	2.05577	0.0258786	2.06362	0.0207356	0.00784591	1	-3	925289	926608	1320		C4-dicarboxylate transporter, DctM subunit
AFN_v2_2054	2.18942	2.79301e-29	2.05212	6.729e-19	-0.137297	1	-2	2190153	2192420	2268	ldcA	Lysine decarboxylase LdcA
AFN_v2_0079	2.1901	3.01428e-07	2.05069	0.000100566	-0.139411	1	1	84796	86427	1632		ATP-dependent acyl-CoA ligase
AFN_v2_0855	1.98853	0.0148137	2.03254	0.00474905	0.0440181	1	-1	923692	924579	888		4-hydroxy-tetrahydrodipicolinate synthase
AFN_v2_3075	2.47719	0.00963355	2.03008	0.752509	-0.44711	1	1	3277012	3277983	972		putative tricarboxylic transport membrane protein
AFN_v2_0092	1.93865	7.79774e-05	2.02033	9.29221e-07	0.0816808	1	-2	99909	100886	978		AraC family transcriptional regulator, ethanolamine operon transcriptional activator
AFN_v2_2548	3.17826	3.60562e-09	2.01887	0.586653	-1.15939	1	3	2690352	2691029	678		allantoin racemase
AFN_v2_0352	2.20484	0.00191034	2.00458	0.0765811	-0.200256	1	-1	381856	383364	1509		5-methylthioadenosine/S-adenosylhomocysteine deaminase
AFN_v2_3408	2.08918	0.000820051	2.00302	0.00760002	-0.0861594	1	1	3629680	3631002	1323		MFS transporter, MHS family, proline/betaine transporter
AFN_v2_1959	1.90251	1.17875e-05	1.99442	1.88389e-08	0.0919089	1	-1	2091682	2092143	462		GNAT family acetyltransferase
AFN_v2_0080	2.09067	1.29352e-06	1.96833	0.000295946	-0.122332	1	2	86432	87613	1182		Thiolase family protein
AFN_v2_0682	2.85263	1.20562e-16	1.92497	0.0787066	-0.927655	1	3	723405	724040	636	dctQ	C4-dicarboxylate TRAP transporter small permease protein DctQ
AFN_v2_3596	1.96609	1.59019e-05	1.91635	0.000177545	-0.0497378	1	2	3836927	3837556	630		Cytochrome C oxidase subunit I
AFN_v2_0610	2.31632	0.000177568	1.91339	0.312069	-0.402935	1	-3	656621	656830	210		DNA topoisomerase IV subunit B
AFN_v2_0199	2.02061	1.75508e-05	1.91128	0.0016648	-0.109335	1	-1	217207	218775	1569		amidase
AFN_v2_0081	2.03358	0.000643224	1.89837	0.02878	-0.135203	1	1	87613	88014	402		Short-chain dehydrogenase
AFN_v2_2880	2.2587	9.12246e-08	1.88725	0.0354709	-0.371457	1	-2	3061275	3062351	1077	hpd	4-hydroxyphenylpyruvate dioxygenase
AFN_v2_0082	1.98991	0.00616851	1.86326	0.107542	-0.126651	1	1	88036	88767	732		KR domain-containing protein
AFN_v2_0009	1.91552	0.000162015	1.8556	0.00219983	-0.0599204	1	2	9956	10786	831		arylformamidase
AFN_v2_0063	2.03908	2.72184e-05	1.8386	0.0335307	-0.200487	1	2	65294	66889	1596		DUF4976 domain-containing protein
AFN_v2_3039	2.41852	0.00031818	1.83855	1	-0.579968	1	-3	3236150	3236758	609		TRAP transporter small permease subunit
AFN_v2_3715	2.23308	9.84516e-12	1.83198	0.0141528	-0.401102	1	-1	3966028	3966249	222		Tryptophan synthase subunit beta
AFN_v2_3015	2.02031	0.0109848	1.79091	0.658865	-0.229395	1	2	3202301	3202777	477	nicA	Nicotinate dehydrogenase subunit A
AFN_v2_0681	2.41574	4.23277e-09	1.78631	0.520375	-0.629434	1	1	722302	723285	984	dctP	C4-dicarboxylate-binding periplasmic protein DctP
AFN_v2_3141	2.03183	1.45137e-07	1.785	0.0252433	-0.246832	1	-1	3350179	3351282	1104	takP	Alpha-keto acid-binding periplasmic protein TakP
AFN_v2_0015	1.91022	0.000261682	1.76767	0.061531	-0.142557	1	-3	14780	15694	915		glyoxylase I family protein
AFN_v2_0359	2.60945	0.00211915	1.7564	1	-0.853048	1	1	389104	389775	672		polar amino acid transport system permease protein
AFN_v2_2042	2.10932	1.2237e-06	1.72479	0.519081	-0.384533	1	-2	2180697	2181491	795		putative ABC transport system ATP-binding protein
AFN_v2_3011	2.2217	3.59938e-13	1.71543	0.257339	-0.506277	1	-3	3197012	3197683	672	nicF	Maleamate amidohydrolase
AFN_v2_3538	2.00382	0.00330022	1.71499	1	-0.288834	1	-1	3777370	3778410	1041		TRAP-type transport system periplasmic protein
AFN_v2_3014	1.99312	4.87395e-06	1.69597	0.46374	-0.297145	1	-1	3199642	3201900	2259		nicotinate dehydrogenase subunit B
AFN_v2_3105	2.42231	1.40311e-08	1.68498	1	-0.737323	1	-2	3307413	3309515	2103		acetate---CoA ligase (ADP-forming)
AFN_v2_2841	2.00403	0.0282034	1.67692	1	-0.327109	1	2	3013340	3016456	3117		Uncharacterized transporter HI_0895
AFN_v2_1391	2.03165	0.0148137	1.64208	1	-0.389566	1	2	1515962	1516378	417		SRPBCC family protein
AFN_v2_3013	2.12698	8.5219e-11	1.6304	1	-0.496578	1	-2	3198756	3199580	825	nicD	N-formylmaleamate deformylase
AFN_v2_3664	2.07822	0.00296994	1.62847	1	-0.449752	1	-2	3904959	3905345	387		RutC family protein PYRAB12510
AFN_v2_3713	1.84139	0.00156656	1.6219	1	-0.219489	1	-1	3962503	3963864	1362		Membrane fusion protein (MFP) family protein
AFN_v2_3106	2.30993	0.000174435	1.60653	1	-0.703406	1	-1	3309550	3310548	999		putative tricarboxylic transport membrane protein
AFN_v2_3045	1.97015	0.0208648	1.59994	1	-0.370215	1	-3	3241418	3243820	2403		aerobic carbon-monoxide dehydrogenase large subunit
AFN_v2_0089	2.40208	0.000265147	1.59575	1	-0.806321	1	3	96411	97655	1245		Alanine-phosphoribitol ligase
AFN_v2_0243	1.78766	0.0179353	1.5769	1	-0.210765	1	-2	262746	263432	687		CRP/FNR family transcriptional regulator, cyclic AMP receptor protein
AFN_v2_3712	1.85223	0.00567738	1.57592	1	-0.27631	1	-1	3961780	3962394	615		DNA-binding response regulator
AFN_v2_1067	2.14867	0.000128992	1.57187	1	-0.576801	1	3	1161615	1162352	738	phaB	Acetoacetyl-CoA reductase
AFN_v2_3063	1.83645	0.0434607	1.56469	1	-0.271752	1	2	3262349	3263662	1314	atoE	putative short-chain fatty acid transporter
AFN_v2_1661	1.98634	8.5881e-07	1.52327	1	-0.46307	1	1	1797025	1798512	1488	nicT	putative metabolite transport protein NicT
AFN_v2_1881	1.81439	0.00166708	1.39065	1	-0.423743	1	-2	2006178	2007377	1200	fmdA	Formamidase
AFN_v2_2152	2.27917	6.8111e-09	1.38633	1	-0.892842	1	1	2288215	2289672	1458		two-component system, OmpR family, sensor histidine kinase TctE
AFN_v2_2043	1.89662	0.000874852	1.18142	1	-0.715194	1	-3	2181491	2182372	882		putative ABC transport system permease protein
AFN_v2_1652	2.07398	2.84959e-05	1.08831	1	-0.985674	1	-1	1787260	1788195	936		LuxR family transcriptional regulator
AFN_v2_0627	4.72848	8.06903e-06	0.312276	1	-4.41621	0.00226185	3	673044	673928	885		O-acetylserine/cysteine efflux transporter
AFN_v2_0625	4.49529	8.07041e-05	-0.767794	1	-5.26308	5.65589e-06	1	670213	670983	771	dmdD	Methylthioacryloyl-CoA hydratase
AFN_v2_3119	-4.31973	0.000138047	-1.40216	1	2.91757	1	-3	3329396	3330031	636		threonine efflux protein
AFN_v2_1019	-2.1312	0.000576747	-1.46487	1	0.666336	1	2	1102574	1103722	1149	yiaY	L-threonine dehydrogenase
AFN_v2_1176	-1.95128	0.000155176	-1.7006	0.529993	0.250677	1	-2	1288203	1289423	1221		NTE family protein
AFN_v2_2300	-2.66379	0.00261581	-2.00283	1	0.660955	1	-3	2430368	2431564	1197	nimT	2-nitroimidazole exporter
AFN_v2_0050	-1.82335	0.0119576	-2.12383	4.02548e-09	-0.300481	1	-3	51137	52018	882		LysR family transcriptional regulator, glycine cleavage system transcriptional activator
AFN_v2_2889	-2.54585	1.09952e-11	-2.14583	0.00012321	0.400026	1	-2	3070359	3070958	600		Phasin (PHA-granule associated protein)
AFN_v2_0364	-2.08165	0.000234199	-2.17642	7.71e-06	-0.094768	1	3	393594	394151	558	ogt	Methylated-DNA--protein-cysteine methyltransferase
AFN_v2_2076	-2.2216	2.631e-09	-2.17747	2.31939e-08	0.0441302	1	-2	2214879	2216291	1413		gamma-glutamylputrescine oxidase
AFN_v2_3143	-2.40075	8.33712e-14	-2.26419	3.19716e-10	0.136556	1	3	3352998	3353552	555	yjgA	DUF615 domain-containing protein YjgA
AFN_v2_0377	-4.25493	3.31731e-53	-2.39806	5.54481e-06	1.85687	1	-3	408446	408682	237		KORA domain-containing protein
AFN_v2_2856	-2.34705	2.17806e-07	-2.91024	5.71679e-19	-0.563182	1	3	3031221	3032057	837	murI	Glutamate racemase
AFN_v2_0954	-3.39059	2.03795e-121	-3.13705	1.03103e-93	0.253534	1	-2	1035264	1036871	1608	ggt	gamma-glutamyltranspeptidase / glutathione hydrolase
AFN_v2_2485	-3.65035	1.62846e-79	-4.48936	7.14234e-153	-0.839006	1	2	2628641	2628979	339	glnK	nitrogen regulator GlnK
AFN_v2_0955	-4.80747	4.169e-233	-4.57306	1.15959e-210	0.23441	1	-3	1036868	1037896	1029		putative tricarboxylic transport membrane protein
AFN_v2_2486	-3.95271	2.30435e-109	-5.1024	4.04096e-235	-1.14969	1	1	2628994	2630235	1242	amtB	ammonia/ammonium transporter
AFN_v2_3085	-2.8682	1.20425e-12	-7.30865	1.46994e-200	-4.44045	1.23593e-49	2	3287990	3289381	1392	dctA	C4 dicarboxylate/orotate:H(+) symporter
AFN_v2_1434	1.30222	1	4.24651	3.67107e-21	2.94429	3.23624e-07	2	1554074	1554229	156	kdpF	potassium-transporting ATPase KdpF subunit
AFN_v2_1435	1.2104	1	4.1254	1.98566e-52	2.91499	2.18778e-14	1	1554367	1556070	1704	kdpA	K(+) transporting P-type ATPase subunit KdpA
AFN_v2_1437	1.11269	1	4.08239	4.63775e-35	2.9697	2.35458e-10	3	1556772	1558856	2085	kdpB	K(+) transporting P-type ATPase subunit KdpB
AFN_v2_1436	0.78798	1	3.8618	2.0193e-28	3.07382	5.20702e-12	1	1556083	1556757	675	kdpC	K(+) transporting P-type ATPase subunit KdpC
AFN_v2_3654	3.07134	0.0907212	3.64062	0.00316862	0.569281	1	-1	3894430	3895164	735		pyrroloquinoline-quinone synthase
AFN_v2_3653	2.91737	0.160816	3.31009	0.0180607	0.392725	1	-1	3892909	3894369	1461	aldHT	Aldehyde dehydrogenase, thermostable
AFN_v2_3652	3.03341	0.0859597	3.27477	0.0207356	0.241357	1	-2	3892398	3892877	480		glc operon protein GlcG
AFN_v2_0927	2.47306	0.0534801	2.94269	0.000274221	0.469636	1	1	1002952	1003260	309	yjcH	DUF485 domain-containing inner membrane protein YjcH
AFN_v2_2864	0.103827	1	2.7602	1.13586e-06	2.65637	0.000427234	-2	3046947	3048236	1290		EAL domain-containing protein
AFN_v2_2733	1.98321	0.060629	2.68409	4.18829e-11	0.700884	1	-2	2892753	2893190	438		Pilus assembly protein
AFN_v2_2883	1.48693	1	2.60322	2.40017e-17	1.1163	1	2	3065777	3066334	558		MarR family transcriptional regulator
AFN_v2_1844	1.30597	1	2.55301	4.35805e-13	1.24704	1	1	1963744	1964238	495		Lipoprotein
AFN_v2_2862	0.000189888	1	2.54436	0.000153978	2.54417	0.00462783	-3	3038792	3039565	774	bamE	Outer membrane protein assembly factor BamE
AFN_v2_1958	1.58214	1	2.54351	2.45144e-09	0.961362	1	-2	2090526	2091188	663		RES domain-containing protein
AFN_v2_2732	1.83353	1	2.48123	1.07914e-05	0.647698	1	-1	2892268	2892756	489		Pilus assembly protein
AFN_v2_2853	1.64497	1	2.3695	1.56835e-08	0.724523	1	2	3028217	3028642	426		Lipocalin-like domain-containing protein
AFN_v2_2468	1.85338	0.181685	2.35413	4.89758e-08	0.500749	1	1	2612467	2612670	204		protein of unknown function
AFN_v2_2469	1.85338	0.181685	2.35413	4.89758e-08	0.500749	1	2	2612597	2614303	1707		aerotaxis receptor
AFN_v2_0694	1.36495	1	2.2648	3.68886e-06	0.899847	1	2	737378	738835	1458	hxsB	His-Xaa-Ser system radical SAM maturase HxsB
AFN_v2_0409	1.40913	1	2.25614	0.000260182	0.847015	1	-2	443388	444023	636		Threonine--tRNA ligase
AFN_v2_0861	1.60102	1	2.22103	5.70702e-17	0.620006	1	-1	929080	929409	330		protein of unknown function
AFN_v2_2046	1.29567	1	2.22079	0.000358174	0.925117	1	-2	2184483	2184614	132		protein of unknown function
AFN_v2_2047	1.29567	1	2.22079	0.000358174	0.925117	1	-1	2184571	2185641	1071	atoB	acetyl-CoA acetyltransferase
AFN_v2_2723	1.715	1	2.20166	5.40869e-05	0.486657	1	-3	2881700	2883772	2073		Tad domain-containing protein
AFN_v2_2729	1.83792	0.277942	2.18918	4.08174e-05	0.351254	1	-2	2888601	2889878	1278		pilus assembly protein CpaE
AFN_v2_2146	1.30969	1	2.16427	0.00128028	0.854576	1	-3	2282099	2284393	2295	metE	cobalamin-independent homocysteine transmethylase
AFN_v2_2728	1.89503	0.0842984	2.09999	0.000466483	0.204961	1	-2	2887239	2888573	1335		pilus assembly protein CpaF
AFN_v2_1793	1.68486	1	2.06214	0.00341165	0.37728	1	2	1914329	1914499	171		Inner membrane protein
AFN_v2_0408	1.11216	1	2.05188	0.0257096	0.939724	1	-3	442529	443299	771		2OG-Fe(II) oxygenase
AFN_v2_1438	0.289498	1	2.02166	0.00131363	1.73217	1	3	1558902	1561571	2670	kdpD	sensor histidine kinase KdpD
AFN_v2_2769	0.810142	1	2.02009	1.36402e-06	1.20995	1	-3	2931674	2932846	1173		DUF2157 domain-containing protein
AFN_v2_2737	1.20701	1	2.01444	0.00480626	0.807433	1	1	2894707	2896464	1758		ShlB-type family protein
AFN_v2_2731	1.848	0.226704	1.99939	0.00852169	0.151384	1	-3	2891315	2892268	954		pilus assembly protein CpaB
AFN_v2_2727	1.84449	0.0672056	1.9574	0.00259822	0.112911	1	-2	2886315	2887238	924		tight adherence protein B
AFN_v2_2726	1.58422	1	1.94434	0.0439654	0.360114	1	-2	2885325	2886305	981		tight adherence protein C
AFN_v2_0171	1.79095	0.678083	1.94231	0.0438285	0.151364	1	-3	189203	190903	1701	leuA	2-isopropylmalate synthase
AFN_v2_3216	1.58115	1	1.92231	5.07813e-06	0.341159	1	3	3429231	3429632	402		putative oxidoreductase
AFN_v2_2725	1.56788	1	1.91145	0.0335307	0.343573	1	-1	2884321	2885319	999		Tetratricopeptide repeat protein
AFN_v2_0083	1.70584	1	1.90919	0.0104072	0.203353	1	3	89538	90041	504		TRAP transporter small permease
AFN_v2_0215	1.77461	0.534775	1.89544	0.0413402	0.12083	1	1	231979	232503	525		TRAP transporter small permease
AFN_v2_2369	1.59389	1	1.88545	0.00716925	0.291561	1	-1	2515657	2515938	282		Transmembrane protein
AFN_v2_3409	1.78859	0.376393	1.88337	0.047655	0.0947767	1	3	3631023	3631973	951		Nitrilase blr3397
AFN_v2_3504	-1.29239	1	-1.79708	0.00474905	-0.504699	1	3	3751458	3752249	792		ABC-2 type transport system ATP-binding protein
AFN_v2_1673	-1.40448	1	-1.81793	0.0211066	-0.413457	1	-2	1812618	1813112	495		YkgJ family cysteine cluster protein
AFN_v2_1105	-1.12977	1	-1.84112	0.00204178	-0.711352	1	-2	1204251	1205252	1002	pdxA	4-hydroxythreonine-4-phosphate dehydrogenase
AFN_v2_1442	-1.7079	0.421327	-1.85864	0.00365118	-0.15074	1	-1	1563991	1564962	972		2-ketogluconate reductase
AFN_v2_0983	-0.94525	1	-1.87442	0.016157	-0.929168	1	3	1065501	1066754	1254	lysC	Aspartokinase
AFN_v2_2378	-1.01181	1	-1.88183	0.00428717	-0.870021	1	1	2524525	2525352	828	queF	NADPH-dependent 7-cyano-7-deazaguanine reductase
AFN_v2_0758	-1.18866	1	-1.91091	0.0215624	-0.722244	1	-1	804883	805998	1116	lhgO	L-2-hydroxyglutarate dehydrogenase
AFN_v2_1985	-1.43173	1	-1.91803	0.0217312	-0.486294	1	1	2115787	2116620	834	ppsR	phosphoenolpyruvate synthetase regulatory protein
AFN_v2_1417	-1.70925	1	-1.92248	0.0101921	-0.213229	1	-3	1538111	1538797	687		exodeoxyribonuclease X
AFN_v2_0972	-1.36344	1	-1.94824	0.00328487	-0.584802	1	-1	1053598	1054446	849	trmJ	tRNA Cm32/Um32 methyltransferase
AFN_v2_3582	-1.54419	1	-1.9489	9.38173e-05	-0.404716	1	-3	3824393	3826219	1827	glmS	L-glutamine--D-fructose-6-phosphate aminotransferase
AFN_v2_2457	-1.26307	1	-1.96195	0.0439941	-0.698878	1	2	2598809	2599645	837		MurR/RpiR family transcriptional regulator
AFN_v2_3152	-1.62192	1	-1.96388	0.000302937	-0.341959	1	-3	3364391	3364900	510		Lipoprotein
AFN_v2_0888	-1.13624	1	-1.97044	0.000202199	-0.834195	1	-3	957794	958756	963	talB	transaldolase B
AFN_v2_2879	-1.48429	1	-2.00358	0.0040011	-0.519293	1	2	3060041	3061174	1134		CBS domain-containing membrane protein
AFN_v2_1757	-1.26951	1	-2.03144	0.000838802	-0.761928	1	2	1883225	1883959	735		polar amino acid transport system permease protein
AFN_v2_3683	-1.20419	1	-2.06538	0.00136072	-0.86119	1	-2	3930579	3931283	705		Cytochrome c4
AFN_v2_0911	-1.21329	1	-2.11263	4.35948e-08	-0.899343	1	-1	984994	985410	417		PepSY domain-containing protein
AFN_v2_1144	-1.57914	1	-2.1522	6.80431e-08	-0.573059	1	-1	1246579	1247484	906		Heptosyltransferase
AFN_v2_2154	-1.15379	1	-2.17049	1.31262e-08	-1.0167	1	1	2291263	2291640	378		protein of unknown function
AFN_v2_2155	-1.15379	1	-2.17049	1.31262e-08	-1.0167	1	3	2291520	2292416	897	rdgC	Recombination-associated protein RdgC
AFN_v2_0544	-1.42877	1	-2.17339	5.28178e-07	-0.744628	1	-1	581383	582348	966		tRNA (guanine-N7-)-methyltransferase
AFN_v2_1535	-1.38411	1	-2.17678	1.65782e-06	-0.79267	1	-2	1662291	1663334	1044	prfB	Peptide chain release factor 2
AFN_v2_3814	-1.74005	0.558507	-2.20168	8.97833e-08	-0.46163	1	-3	4072508	4072642	135	rpmH	50S ribosomal subunit protein L34
AFN_v2_1758	-1.41147	1	-2.28161	6.40528e-10	-0.870142	1	1	1883959	1884657	699		Amino acid ABC transporter permease
AFN_v2_0889	-1.01164	1	-2.30714	6.00057e-07	-1.2955	1	3	958926	960089	1164	carA	carbamoyl phosphate synthetase subunit alpha
AFN_v2_0190	-1.54763	1	-2.3822	3.33731e-07	-0.834566	1	-2	209331	210794	1464	rhlE	ATP-dependent RNA helicase RhlE
AFN_v2_0952	-1.43912	1	-2.3889	3.4226e-05	-0.949775	1	-1	1032136	1032900	765	nagB	Glucosamine-6-phosphate deaminase
AFN_v2_1443	-1.76379	1	-2.48511	0.00479781	-0.721318	1	-3	1565090	1565353	264	rpsT	30S ribosomal subunit protein S20
AFN_v2_2124	-1.8051	1	-2.83221	1.96587e-12	-1.02711	1	1	2261404	2262375	972	thrB	Homoserine kinase
AFN_v2_0830	-1.73979	1	-2.94428	1.10485e-12	-1.20449	1	-1	893971	894876	906	glyQ	glycine--tRNA ligase subunit alpha
